# Supplementary material for: Determination of the Assigned Values of Blood Cells by an Impedance Method for Hematological Reference Samples Used in Hematology External Quality Assessment (EQA) Programs
Source: Biomedicines. 2022 Dec 7;10(12):3169. doi: 10.3390/biomedicines10123169 (PMC9775971; doi:10.3390/biomedicines10123169)
Supplement: Supplementary file 1 [file biomedicines-10-03169-s001.zip]

Archive with 1 entries (1 files):
- biomedicines-2030363-supplementary.pdf
